# Supplementary material for: Optimizing Opioid Use in Pain Management: A Comprehensive Review of Clinical Benefits, Risks, and Dependence
Source: Healthcare (Basel). 2026 Feb 11;14(4):457. doi: 10.3390/healthcare14040457 (PMC12940829; doi:10.3390/healthcare14040457)
Supplement: Supplementary file 1 [file healthcare-14-00457-s001.zip]

Archive with 1 entries (1 files):
- healthcare-4078888-supplementary.pdf
